# Supplementary material for: Plasticity of Naturally Occurring Regulatory T Cells in Allergic Airway Disease Is Modulated by the Transcriptional Activity of Il-6
Source: Int J Mol Sci. 2021 Apr 27;22(9):4582. doi: 10.3390/ijms22094582 (PMC8123826; doi:10.3390/ijms22094582)
Supplement: Supplementary file 1 [file ijms-22-04582-s001.zip]

Archive with 1 entries (1 files):
- ijms-1174895-supplementary.pdf
